# Supplementary material for: ISG20 Restricts BK Polyomavirus Infection and Engages in Reciprocal Regulation with Viral Large T Antigen
Source: Microorganisms. 2025 Nov 6;13(11):2540. doi: 10.3390/microorganisms13112540 (PMC12654336; doi:10.3390/microorganisms13112540)
Supplement: Supplementary file 1 [file microorganisms-13-02540-s001.zip]

Archive with 1 entries (1 files):
- microorganisms-3807144-supplementary.pdf
